# Supplementary material for: Impact of Body Mass Index on Robotic Surgery Outcomes in Early-Stage Endometrial Cancer: A Retrospective Cohort Study
Source: Cancers (Basel). 2025 Nov 5;17(21):3570. doi: 10.3390/cancers17213570 (PMC12608680; doi:10.3390/cancers17213570)
Supplement: Supplementary file 1 [file cancers-17-03570-s001.zip]

Archive with 1 entries (1 files):
- cancers-3910264-supplementary.pdf
